# Supplementary material for: Hemocompatibility of β-Cyclodextrin-Modified (Methacryloyloxy)ethyl Phosphorylcholine Coated Magnetic Nanoparticles
Source: Biomolecules. 2023 Jul 25;13(8):1165. doi: 10.3390/biom13081165 (PMC10452919; doi:10.3390/biom13081165)
Supplement: Supplementary file 1 [file biomolecules-13-01165-s001.zip]

Archive with 1 entries (1 files):
- biomolecules-2403567-supplementary.pdf
